# Supplementary material for: Development of an Alcohol Dilution–Lyophilization Method for the Preparation of mRNA-LNPs with Improved Storage Stability
Source: Pharmaceutics. 2023 Jun 26;15(7):1819. doi: 10.3390/pharmaceutics15071819 (PMC10383539; doi:10.3390/pharmaceutics15071819)
Supplement: Supplementary file 1 [file pharmaceutics-15-01819-s001.zip]

Archive with 1 entries (1 files):
- pharmaceutics-2439255-supplementary.pdf
